# Supplementary material for: Comparative Analysis of Purine Alkaloids and Main Quality Components of the Three Camellia Species in China
Source: Foods. 2022 Feb 22;11(5):627. doi: 10.3390/foods11050627 (PMC8909160; doi:10.3390/foods11050627)
Supplement: Supplementary file 1 [file foods-11-00627-s001.zip]

Archive with 1 entries (1 files):
- foods-1578281-supplementary.pdf
